# Supplementary material for: Cumulative cultural evolution and mechanisms for cultural selection in wild bird songs
Source: Nat Commun. 2022 Jul 11;13:4001. doi: 10.1038/s41467-022-31621-9 (PMC9276793; doi:10.1038/s41467-022-31621-9)
Supplement: Supplementary file 4 — Source Data [file 41467_2022_31621_MOESM4_ESM.xlsx]

## Sheet: Fig. 3 Playback data
Figure 3
Bird ID	StimID	trial	Stimulus clicks	Normalized Response Duration	Log Normalized Response	female?
S.YN	A	1	0	0.7	0.23057	no
S.YN	A	2	4	1.46	0.391262	no
S.YN	A	3	2	1.84	0.452962	no
S.YN	A	4	7	0	0	no
Y.OB	B	1	2	0	0	no
Y.OB	B	2	0	0.18	0.0722117	no
Y.OB	B	3	4	1.24	0.350772	no
Y.OB	B	4	7	2.58	0.553446	yes
OW.R	C	1	7	1.42	0.384577	no
OW.R	C	2	0	0.58	0.197488	no
OW.R	C	3	4	1.42	0.384577	no
OW.R	C	4	2	0.58	0.197488	no
NY.R	D	1	2	0.92	0.283708	no
NY.R	D	2	0	0.68	0.224844	no
NY.R	D	3	7	1.29	0.360354	yes
NY.R	D	4	4	1.11	0.323719	no
S.YO	E	1	4	2.94	0.595031	no
S.YO	E	2	2	0.15	0.0594835	no
S.YO	E	3	0	0.37	0.13576	no
S.YO	E	4	7	0.55	0.19046	no
S.NO	F	1	2	0.87	0.272578	yes
S.NO	F	2	4	0.81	0.25669	no
S.NO	F	3	7	1.38	0.376958	yes
S.NO	F	4	0	0.94	0.287545	no
RY.R	G	1	0	3	0.60206	no
RY.R	G	2	4	0	0	no
RY.R	G	3	7	1	0.30103	no
RY.R	G	4	2	0	0	no
S.SB	H	1	4	1.37	0.375394	no
S.SB	H	2	7	1.44	0.387738	no
S.SB	H	3	0	0.44	0.156861	no
S.SB	H	4	2	0.75	0.242912	no
WR.N	I	1	0	1.48	0.395151	no
WR.N	I	2	7	1.65	0.423834	no
WR.N	I	3	4	0.52	0.182761	no
WR.N	I	4	2	0.34	0.126845	no
B.SB	J	1	0	0	0	yes
B.SB	J	2	7	4	0.69897	yes
B.SB	J	3	2	0	0	yes
B.SB	J	4	4	0	0	no
NL.L	A	1	7	2.44	0.536486	no
NL.L	A	2	4	0.82	0.260395	no
NL.L	A	3	0	0.45	0.16189	no
NL.L	A	4	2	0.29	0.109739	yes
EN North ub	B	1	7	2.64	0.561651	no
EN North ub	B	2	4	0.58	0.198037	no
EN North ub	B	3	2	0.27	0.104228	no
EN North ub	B	4	0	0.51	0.177943	no
S.RO	C	1	2	0.85	0.268162	no
S.RO	C	2	7	1.17	0.33596	no
S.RO	C	3	0	0.98	0.29753	no
S.RO	C	4	4	0.99	0.299796	no
YN.O	D	1	7	1.13	0.329304	no
YN.O	D	2	0	0.64	0.215742	no
YN.O	D	3	2	1.02	0.304785	no
YN.O	D	4	4	1.2	0.34335	no
L.OY	E	1	2	0.16	0.0637101	no
L.OY	E	2	7	0.78	0.250146	no
L.OY	E	3	0	1.26	0.353829	no
L.OY	E	4	4	1.8	0.447867	no
OB.O	F	1	4	0.18	0.0734111	no
OB.O	F	2	7	2.18	0.502995	no
OB.O	F	3	2	1.08	0.317894	no
OB.O	F	4	0	0.55	0.191028	no
Y.LN	G	1	7	1.88	0.458751	yes
Y.LN	G	2	2	0.75	0.243128	no
Y.LN	G	3	0	0.3	0.115331	no
Y.LN	G	4	4	1.07	0.315913	yes
L.SO	H	1	0	2.44	0.536871	no
L.SO	H	2	2	0.85	0.267068	no
L.SO	H	3	4	0	0	no
L.SO	H	4	7	0.71	0.232479	yes
NO.N	I	1	4	0.8	0.254826	no
NO.N	I	2	2	0.71	0.232837	no
NO.N	I	3	7	1.13	0.329238	yes
NO.N	I	4	0	1.36	0.372591	no
R.WO	K	1	4	0.14	0.0576382	no
R.WO	K	2	0	1.02	0.306026	no
R.WO	K	3	2	0.8	0.256467	no
R.WO	K	4	7	2.03	0.481439	no
Y.OS	L	1	0	0.96	0.293157	no
Y.OS	L	2	2	0.59	0.201794	yes
Y.OS	L	3	7	1.04	0.308574	yes
Y.OS	L	4	4	1.41	0.381915	yes
BN.B	K	1	2	0	0	no
BN.B	K	2	4	0	0	no
BN.B	K	3	0	1.57	0.410587	no
BN.B	K	4	7	2.43	0.534803	no
SR.S	L	1	2	0	0	no
SR.S	L	2	7	1.67	0.426806	no
SR.S	L	3	4	1.36	0.372619	no
SR.S	L	4	0	0.97	0.294417	no
Y.RL	I	1	0	0	0	no
Y.RL	I	2	7	3.4	0.643207	no
Y.RL	I	3	4	0	0	no
Y.RL	I	4	2	0.6	0.204796	no
S.NS	J	1	0	0.57	0.196024	no
S.NS	J	2	7	1.33	0.36741	yes
S.NS	J	3	2	0.57	0.196024	yes
S.NS	J	4	4	1.53	0.402916	yes

## Sheet: Fig. 4a intro types by year
Figure 4a
Year	Birds	withclicks	clickonly	withnotecluster	noteclusteronly	avgclickall	stdevclickall	seclickall	coeffvarclickall	avgclicks	stdevclicks	seclicks	coeffvarclicks
1993	27	12	6	19	13	1.22222	1.42325	0.273905	1.16448	2.75	0.452267	0.130558	0.164461
1994	34	20	7	26	13	1.67647	1.45061	0.248778	0.865278	2.85	0.366348	0.0819178	0.128543
1995	43	30	11	30	12	2	1.41421	0.215666	0.707107	2.86667	0.571346	0.104313	0.199307
1996	37	22	7	29	14	1.72973	1.52112	0.250071	0.879399	2.90909	0.610159	0.130086	0.209742
1997	42	24	8	31	14	1.71429	1.46979	0.226793	0.857377	3	0.448427	0.0915348	0.155975
1998	40	24	8	25	9	1.8	1.45355	0.229827	0.80753	3	0.448427	0.0915348	0.155975
2003	32	22	14	15	6	2.03125	1.46979	0.259825	0.723589	2.95455	0.575473	0.122691	0.194775
2004	37	29	19	13	3	2.40541	1.3634	0.224142	0.566807	3.06897	0.529894	0.0983989	0.172662
2005	42	34	22	14	2	2.64286	1.37613	0.212341	0.520697	3.26471	0.511019	0.0876391	0.156528
2006	45	37	29	9	2	2.88889	1.46508	0.218401	0.507144	3.51351	0.606521	0.0997115	0.172625
2007	46	40	35	6	1	2.95652	1.29883	0.191502	0.43931	3.4	0.632456	0.1	0.186016
2008	58	49	46	8	5	3.05172	1.54945	0.203452	0.507728	3.61224	0.885445	0.126492	0.245123
2009	52	47	47	1	1	3.53846	1.60222	0.222188	0.452802	3.91489	1.15777	0.168878	0.295734
2010	48	45	45	1	1	3.66667	1.40415	0.202671	0.382949	3.91111	1.06221	0.158344	0.271587
2011	40	37	37	0	0	3.925	1.63907	0.259159	0.417597	4.24324	1.23391	0.202853	0.290793
2012	72	68	68	0	0	4.15278	1.44046	0.16976	0.346866	4.39706	1.05292	0.127686	0.239461
2013	78	70	70	0	0	3.974	1.713	0.194	0.431	4.429	1.111	0.133	0.251

## Sheet: Suppl Fig. 2 year and age data
Supplementary Figure 2
Year	Age	Clicks
1993	First-year	3
1993	First-year	3
1993	First-year	3
1993	First-year	3
1993	First-year	3
1993	First-year	3
1993	Older	2
1993	Older	2
1993	Older	2
1993	Older	3
1993	Older	3
1993	Older	3
1994	First-year	2
1994	First-year	3
1994	First-year	3
1994	First-year	3
1994	First-year	3
1994	First-year	3
1994	First-year	3
1994	First-year	3
1994	First-year	3
1994	First-year	3
1994	Older	2
1994	Older	2
1994	Older	3
1994	Older	3
1994	Older	3
1994	Older	3
1994	Older	3
1994	Older	3
1994	Older	3
1994	Older	3
1995	First-year	2
1995	First-year	2
1995	First-year	2
1995	First-year	3
1995	First-year	3
1995	First-year	3
1995	First-year	3
1995	First-year	3
1995	First-year	3
1995	First-year	3
1995	First-year	3
1995	First-year	3
1995	First-year	5
1995	Older	2
1995	Older	2
1995	Older	2
1995	Older	3
1995	Older	3
1995	Older	3
1995	Older	3
1995	Older	3
1995	Older	3
1995	Older	3
1995	Older	3
1995	Older	3
1995	Older	3
1995	Older	3
1995	Older	3
1995	Older	3
1996	First-year	2
1996	First-year	2
1996	First-year	2
1996	First-year	3
1996	First-year	3
1996	First-year	3
1996	First-year	3
1996	First-year	3
1996	First-year	3
1996	First-year	3
1996	First-year	3
1996	First-year	3
1996	Older	2
1996	Older	3
1996	Older	3
1996	Older	3
1996	Older	3
1996	Older	3
1996	Older	3
1996	Older	3
1996	Older	3
1996	Older	5
1997	First-year	2
1997	First-year	3
1997	First-year	3
1997	First-year	3
1997	First-year	3
1997	First-year	3
1997	First-year	3
1997	First-year	3
1997	First-year	4
1997	Older	2
1997	Older	2
1997	Older	2
1997	Older	3
1997	Older	3
1997	Older	3
1997	Older	3
1997	Older	3
1997	Older	3
1997	Older	3
1997	Older	3
1997	Older	3
1997	Older	3
1997	Older	3
1997	Older	3
1997	Older	3
1998	First-year	3
1998	First-year	3
1998	First-year	3
1998	First-year	3
1998	First-year	3
1998	Older	2
1998	Older	2
1998	Older	2
1998	Older	2
1998	Older	3
1998	Older	3
1998	Older	3
1998	Older	3
1998	Older	3
1998	Older	3
1998	Older	3
1998	Older	3
1998	Older	3
1998	Older	3
1998	Older	3
1998	Older	3
1998	Older	3
1998	Older	3
1998	Older	3
1998	Older	4
2003	First-year	3
2003	First-year	3
2003	First-year	3
2003	First-year	3
2003	First-year	3
2003	First-year	3
2003	First-year	3
2003	First-year	4
2003	First-year	4
2003	First-year	4
2003	Older	2
2003	Older	2
2003	Older	2
2003	Older	2
2003	Older	3
2003	Older	3
2003	Older	3
2003	Older	3
2003	Older	3
2003	Older	3
2003	Older	3
2003	Older	3
2004	First-year	2
2004	First-year	3
2004	First-year	3
2004	First-year	3
2004	First-year	3
2004	First-year	3
2004	First-year	3
2004	First-year	3
2004	First-year	3
2004	First-year	3
2004	First-year	3
2004	First-year	3
2004	First-year	3
2004	First-year	3
2004	First-year	3
2004	First-year	4
2004	First-year	4
2004	First-year	4
2004	First-year	4
2004	Older	2
2004	Older	2
2004	Older	3
2004	Older	3
2004	Older	3
2004	Older	3
2004	Older	3
2004	Older	3
2004	Older	3
2004	Older	4
2005	First-year	3
2005	First-year	3
2005	First-year	3
2005	First-year	3
2005	First-year	3
2005	First-year	3
2005	First-year	3
2005	First-year	3
2005	First-year	3
2005	First-year	3
2005	First-year	3
2005	First-year	4
2005	First-year	4
2005	First-year	4
2005	First-year	4
2005	First-year	4
2005	First-year	4
2005	First-year	4
2005	First-year	4
2005	Older	2
2005	Older	3
2005	Older	3
2005	Older	3
2005	Older	3
2005	Older	3
2005	Older	3
2005	Older	3
2005	Older	3
2005	Older	3
2005	Older	3
2005	Older	3
2005	Older	3
2005	Older	4
2005	Older	4
2006	First-year	3
2006	First-year	3
2006	First-year	3
2006	First-year	3
2006	First-year	3
2006	First-year	3
2006	First-year	3
2006	First-year	3
2006	First-year	3
2006	First-year	3
2006	First-year	4
2006	First-year	4
2006	First-year	4
2006	First-year	4
2006	First-year	4
2006	First-year	4
2006	First-year	5
2006	Older	3
2006	Older	3
2006	Older	3
2006	Older	3
2006	Older	3
2006	Older	3
2006	Older	3
2006	Older	3
2006	Older	3
2006	Older	3
2006	Older	4
2006	Older	4
2006	Older	4
2006	Older	4
2006	Older	4
2006	Older	4
2006	Older	4
2006	Older	4
2006	Older	4
2006	Older	5
2007	First-year	3
2007	First-year	3
2007	First-year	3
2007	First-year	3
2007	First-year	3
2007	First-year	3
2007	First-year	3
2007	First-year	3
2007	First-year	3
2007	First-year	3
2007	First-year	3
2007	First-year	3
2007	First-year	4
2007	First-year	4
2007	First-year	4
2007	First-year	4
2007	First-year	5
2007	Older	3
2007	Older	3
2007	Older	3
2007	Older	3
2007	Older	3
2007	Older	3
2007	Older	3
2007	Older	3
2007	Older	3
2007	Older	3
2007	Older	3
2007	Older	3
2007	Older	3
2007	Older	3
2007	Older	3
2007	Older	4
2007	Older	4
2007	Older	4
2007	Older	4
2007	Older	4
2007	Older	4
2007	Older	5
2007	Older	5
2008	First-year	3
2008	First-year	3
2008	First-year	3
2008	First-year	3
2008	First-year	3
2008	First-year	3
2008	First-year	3
2008	First-year	4
2008	First-year	4
2008	First-year	4
2008	First-year	4
2008	First-year	4
2008	First-year	4
2008	First-year	4
2008	First-year	5
2008	First-year	5
2008	First-year	5
2008	First-year	6
2008	First-year	7
2008	Older	3
2008	Older	3
2008	Older	3
2008	Older	3
2008	Older	3
2008	Older	3
2008	Older	3
2008	Older	3
2008	Older	3
2008	Older	3
2008	Older	3
2008	Older	3
2008	Older	3
2008	Older	3
2008	Older	3
2008	Older	3
2008	Older	3
2008	Older	3
2008	Older	3
2008	Older	3
2008	Older	3
2008	Older	4
2008	Older	4
2008	Older	4
2008	Older	4
2008	Older	4
2008	Older	4
2008	Older	4
2008	Older	4
2008	Older	5
2009	First-year	3
2009	First-year	3
2009	First-year	3
2009	First-year	3
2009	First-year	3
2009	First-year	3
2009	First-year	3
2009	First-year	3
2009	First-year	4
2009	First-year	4
2009	First-year	4
2009	First-year	4
2009	First-year	4
2009	First-year	4
2009	First-year	4
2009	First-year	5
2009	First-year	5
2009	First-year	5
2009	First-year	6
2009	First-year	6
2009	First-year	6
2009	Older	3
2009	Older	3
2009	Older	3
2009	Older	3
2009	Older	3
2009	Older	3
2009	Older	3
2009	Older	3
2009	Older	3
2009	Older	3
2009	Older	3
2009	Older	3
2009	Older	3
2009	Older	3
2009	Older	3
2009	Older	4
2009	Older	4
2009	Older	4
2009	Older	4
2009	Older	4
2009	Older	4
2009	Older	5
2009	Older	5
2009	Older	6
2009	Older	7
2009	Older	7
2010	First-year	3
2010	First-year	3
2010	First-year	3
2010	First-year	3
2010	First-year	3
2010	First-year	3
2010	First-year	3
2010	First-year	3
2010	First-year	3
2010	First-year	4
2010	First-year	4
2010	First-year	4
2010	First-year	4
2010	First-year	4
2010	First-year	4
2010	First-year	4
2010	First-year	4
2010	First-year	4
2010	First-year	5
2010	First-year	5
2010	First-year	6
2010	First-year	6
2010	Older	3
2010	Older	3
2010	Older	3
2010	Older	3
2010	Older	3
2010	Older	3
2010	Older	3
2010	Older	3
2010	Older	3
2010	Older	3
2010	Older	3
2010	Older	4
2010	Older	4
2010	Older	4
2010	Older	4
2010	Older	4
2010	Older	4
2010	Older	5
2010	Older	5
2010	Older	5
2010	Older	6
2010	Older	6
2010	Older	7
2011	First-year	3
2011	First-year	3
2011	First-year	3
2011	First-year	3
2011	First-year	3
2011	First-year	4
2011	First-year	4
2011	First-year	4
2011	First-year	4
2011	First-year	4
2011	First-year	4
2011	First-year	4
2011	First-year	4
2011	First-year	4
2011	First-year	4
2011	First-year	5
2011	First-year	6
2011	First-year	6
2011	First-year	6
2011	First-year	7
2011	First-year	7
2011	Older	3
2011	Older	3
2011	Older	3
2011	Older	3
2011	Older	3
2011	Older	3
2011	Older	4
2011	Older	4
2011	Older	4
2011	Older	4
2011	Older	4
2011	Older	4
2011	Older	5
2011	Older	5
2011	Older	6
2011	Older	7
2012	First-year	3
2012	First-year	4
2012	First-year	4
2012	First-year	4
2012	First-year	4
2012	First-year	4
2012	First-year	4
2012	First-year	4
2012	First-year	4
2012	First-year	4
2012	First-year	4
2012	First-year	4
2012	First-year	4
2012	First-year	4
2012	First-year	4
2012	First-year	4
2012	First-year	4
2012	First-year	4
2012	First-year	4
2012	First-year	4
2012	First-year	4
2012	First-year	4
2012	First-year	4
2012	First-year	5
2012	First-year	5
2012	First-year	5
2012	First-year	5
2012	First-year	5
2012	First-year	5
2012	First-year	5
2012	First-year	5
2012	First-year	6
2012	First-year	6
2012	First-year	6
2012	First-year	6
2012	First-year	6
2012	First-year	7
2012	First-year	8
2012	Older	3
2012	Older	3
2012	Older	3
2012	Older	3
2012	Older	3
2012	Older	3
2012	Older	3
2012	Older	3
2012	Older	3
2012	Older	4
2012	Older	4
2012	Older	4
2012	Older	4
2012	Older	4
2012	Older	4
2012	Older	4
2012	Older	4
2012	Older	4
2012	Older	4
2012	Older	4
2012	Older	4
2012	Older	4
2012	Older	5
2012	Older	5
2012	Older	5
2012	Older	5
2012	Older	6
2012	Older	6
2012	Older	6
2012	Older	7
2013	First-year	3
2013	First-year	3
2013	First-year	3
2013	First-year	3
2013	First-year	3
2013	First-year	3
2013	First-year	3
2013	First-year	4
2013	First-year	4
2013	First-year	4
2013	First-year	4
2013	First-year	4
2013	First-year	4
2013	First-year	4
2013	First-year	4
2013	First-year	4
2013	First-year	4
2013	First-year	4
2013	First-year	4
2013	First-year	5
2013	First-year	5
2013	First-year	5
2013	First-year	5
2013	First-year	5
2013	First-year	5
2013	First-year	6
2013	First-year	6
2013	First-year	6
2013	First-year	6
2013	First-year	6
2013	First-year	6
2013	First-year	7
2013	First-year	7
2013	First-year	8
2013	Older	3
2013	Older	3
2013	Older	3
2013	Older	3
2013	Older	3
2013	Older	3
2013	Older	4
2013	Older	4
2013	Older	4
2013	Older	4
2013	Older	4
2013	Older	4
2013	Older	4
2013	Older	4
2013	Older	4
2013	Older	4
2013	Older	4
2013	Older	4
2013	Older	4
2013	Older	4
2013	Older	4
2013	Older	4
2013	Older	4
2013	Older	4
2013	Older	4
2013	Older	4
2013	Older	4
2013	Older	5
2013	Older	5
2013	Older	5
2013	Older	5
2013	Older	5
2013	Older	5
2013	Older	6
2013	Older	6
2013	Older	6
2013	Older	6

## Sheet: Suppl. Fig. 6 intro "fitness"
Supplementary Figure 6
Year	Age	HighFitness	ClickFitness
1994	SY	1.184	1.875
1995	SY	0.895	1.163
1996	SY	1.247	0.88
1997	SY	0.749	1.11
1998	SY	0.63	0.782
2004	SY	0.574	1.239
2005	SY	0.763	1.082
2006	SY	0.154	1.075
2007	SY	0.256	1.174
2008	SY	1.253	0.893
1994	ASY	1.023	1.033
1995	ASY	1.156	0.889
1996	ASY	0.815	0.978
1997	ASY	0.953	1.039
1998	ASY	1.147	0.925
2004	ASY	1	1.027
2005	ASY	0.983	1.169
2006	ASY	0.973	1.063
2007	ASY	0.986	0.793
2008	ASY	1.037	0.922
